# Supplementary material for: Future Time Perspective and Locomotion Jointly Predict Anticipatory Pleasure in Adolescence: An Integrative Hierarchical Model
Source: Eur J Investig Health Psychol Educ. 2025 Nov 19;15(11):238. doi: 10.3390/ejihpe15110238 (PMC12651657; doi:10.3390/ejihpe15110238)
Supplement: Supplementary file 1 [file ejihpe-15-00238-s001.zip]

Archive with 1 entries (1 files):
- ejihpe-3903531-supplementary.pdf
